# Supplementary material for: Clinical Trials in Chronic Arthritic Diseases with Underestimated Impact of Placebo Effects on Study Size Calculation
Source: J Clin Med. 2023 Jan 5;12(2):429. doi: 10.3390/jcm12020429 (PMC9863871; doi:10.3390/jcm12020429)
Supplement: Supplementary file 1 [file jcm-12-00429-s001.zip]

Archive with 1 entries (1 files):
- jcm-2089559-supplementary.pdf
